# Supplementary material for: A Qualitative Evaluation of a Health Access Card for Refugees and Asylum Seekers in a City in Northern England
Source: Int J Environ Res Public Health. 2023 Jan 12;20(2):1429. doi: 10.3390/ijerph20021429 (PMC9859311; doi:10.3390/ijerph20021429)
Supplement: Supplementary file 1 [file ijerph-20-01429-s001.zip]

Archive with 1 entries (1 files):
- ijerph-2028879-supplementary.pdf
